# Supplementary material for: Biomass-Derived Activated Porous Carbon from Foxtail Millet Husk to Utilizing High-Performance Symmetric Supercapacitor Applications
Source: Nanomaterials (Basel). 2025 Apr 10;15(8):575. doi: 10.3390/nano15080575 (PMC12029297; doi:10.3390/nano15080575)
Supplement: Supplementary file 1 [file nanomaterials-15-00575-s001.zip]

Archive with 1 entries (1 files):
- nanomaterials-3569537-supplementary.pdf
